# Supplementary material for: Transcription factor YcjW controls the emergency H2S production in E. coli
Source: Nat Commun. 2019 Jun 28;10:2868. doi: 10.1038/s41467-019-10785-x (PMC6599011; doi:10.1038/s41467-019-10785-x)
Supplement: Supplementary file 2 — Source Data [file 41467_2019_10785_MOESM2_ESM.xlsx]

## Sheet: Figure1
1A: Gentamicin tolerance in mstA and mstA sup strain
Values correspond to plating efficiency compared to time point 0 as measured by colony forming units (CFU)
Time (hrs)/strain	WT 1	WT 2	DmstA 1	DmstA 2	DmstA-sup 1	DmstA-sup 2
0	100	100	100	100	100	100
1	316	174	30	59	254.39	161
2	87	83	0.27	1.02	64.6	73.3
3	0.51	8.1	0.07	0.6	1.8	0.84
1B: H2O2 tolerance in mstA and mstA sup strain
Values correspond to plating efficiency compared to time point 0 as measured by colony forming units (CFU)
	WT	DmstA	DmstA-sup
Replicate 1	100	70	100
Replicate 2	94	62	100
Replicate 3	100	51	92
1C: WSP-based H2S measurments in mstA and mstA sup strain
Please see figure 2B values

## Sheet: Figure2
2A: Sanger sequencing chromotgram of ycjW SNP
Image file
2B: WSP-based H2S mesurments in the indicated strains
Values correspond to background subtracted raw fluorosence signal, normalized by cell number (given from OD600 read-outs).
OD600	WT 1	WT 2	WT 3	LmstA 1	LmstA 2	LmstA 3	LmstA-sup 1	LmstA-sup 2	LmstA-sup 3	LmstA;Lycjw;PLL-ycjW 1	LmstA;Lycjw;PLL-ycjW 2	LmstA;Lycjw;PLL-ycjW 3	LmstA;Lycjw;PLL-ycjW S258N 1	LmstA;Lycjw;PLL-ycjW S258N 2	LmstA;Lycjw;PLL-ycjW S258N 3
0.2	152.5	147	171.5	0	0	0	232.5	212.5	156.5	34.5	14.5	38	102	123.5	129.5
0.5	458.5	372	413	0	0	0	452	414	382.5	20.5	13.5	48	323.5	398	379.5
0.8	259.5	323.5	227	50	101	92	232.5	348.5	275.5	112.5	135	144	231.5	318.5	161.5
1.5	371.5	350.5	436	158.5	315.5	351	579.5	340	581	344.5	291.5	495.5	481.5	362.5	500
2C: Gentamicin tolerance in strains complemeted with ycjW plasmids
Values correspond to plating efficiency compared to time point 0 as measured by colony forming units (CFU)
Time (hrs)	WT	WT	WT	DmstA	DmstA 1	DmstA 2	DmstA-sup 1	DmstA-sup 2	DmstA-sup 3	DmstA;Dycjw;PLL-ycjW S258N 1	DmstA;Dycjw;PLL-ycjW S258N 2	DmstA;Dycjw;PLL-ycjW S258N 3	DsseA;Dycjw;PLL-ycjW 1	DsseA;Dycjw;PLL-ycjW 2	DsseA;Dycjw;PLL-ycjW 3
0	100	100	100	100	100	100	100	100	100	100	100	100	100	100	100
1	600	250	794	30	41.7	28.2	555	360	694	406	100	385	100	30	37.4
2	27.7	29	64	1.3	4.6	1.9	41.2	62	52	18.3	51.9	39	4.5	9	7
3	5.4	10	5.6	0.24	1.3	0.21	4.7	13.9	16.2	6	15.4	7	0.6	4	0.9
2D: H2O2 tolerance in strains complemeted with ycjW plasmids
Values correspond to plating efficiency compared to time point 0 as measured by colony forming units (CFU)
	WT	DmstA	DmstA-sup	DmstA DycjW; PLL- ycjW S258N	DmstA DycjW; PLL- ycjW
Replicate 1	100	70	100	90	74
Replicate 2	94	62	100	78	58
Replicate 3	100	51	92	72	52

## Sheet: Figure3AD
3A: IGV viewer of ChIP data
Image file
3D: RT-qPCR of ycjM operon in mstA, mstA-sup and mstA complemted wth ycjW plasmids (wt or S258N SNP)
Values corrpesond to mRNA levels of selected target genes, relative to wild type. Values are calculated by the delta-delta Ct method, based on mean values of three biological replicates.
target mRNA/strain	DmstA 1	DmstA 2	DmstA 3	DmstA-sup 1	DmstA-sup 2	DmstA-sup 3	DycjW 1	DycjW 2	DycjW 3	DycjW;PLL-ycjW S258N 1	DycjW;PLL-ycjW S258N 2	DycjW;PLL-ycjW S258N 3
ycjM	0.39	0.44	0.46	3.44	3.04	7.51	28.3	44.5	61.5	16.8	10.16	8.06
ycjT	0.39	0.52	0.41	4.85	4.7	2.51	19.6	21.5	25.6	3.8	9.9	5.6
ycjU	0.36	0.64	0.48	4.7	3.68	8.86	39.5	58	38.9	7.9	9.24	7.34
ompG	0.2	0.35	0.24	3.37	7.24	3.49	34	46.6	40.46	10.9	9.3	8.1

## Sheet: Figure4
4A: RT-qPCR quantification of pspE,glpE and ynjE mRNA levels in mstA, mstA-sup and ycjW strains
Values corrpesond to mRNA levels of selected target genes, relative to wild type. Values are calculated by the delta-delta Ct method, based on mean values of three biological replicates.
target mRNA/strain	DmstA 1	DmstA 2	DmstA 3	DmstA-sup 1	DmstA-sup 2	DmstA-sup 3	DycjW 1	DycjW 2	DycjW 3
pspE	0.68	0.44	0.59	3.48	3.27	2.53	3.79	7.55	2.52
glpE	0.43	1.05	0.82	0.73	0.88	0.67	1.34	1.91	0.72
ynjE	0.29	0.47	1.65	0.55	0.79	1.39	2.07	0.77	1.48
4B: WSP-based H2S mesurments in the indicated strains
Values correspond to background subtracted raw fluorosence signal, normalized by cell number (given from OD600 read-outs).
OD600/strain	WT 1	WT 2	WT 3	LmstA 1	LmstA 2	LmstA 3	LmstA-sup 1	LmstA-sup 2	LmstA-sup 3	LmstA-sup;LpspE 1	LmstA-sup;LpspE 2	LmstA-sup;LpspE 3
0.2	363	346	368	0	17	0	420	585	329.5	0	165	68.5
0.5	309.5	485.5	451	100.5	106	0	285	376.5	481	178.5	122	259
0.8	685.5	1001.5	560	218.5	371.5	298	361	646	525	576.5	629	302
1.5	478	820	463	660.5	600	484.5	483	754	431	435	809	455.5
4C: Gentamicin tolerance of the indicated strains
Values correspond to plating efficiency compared to time point 0 as measured by colony forming units (CFU)
Time (hrs)/strain	WT 1	WT 2	DmstA 1	DmstA 2	DmstA-sup 1	DmstA-sup 2	DmstA-sup;DpspE 1	DmstA-sup;DpspE 2	DpspE 1	DpspE 2	DmstA;PLL-pspE 1	DmstA;PLL-pspE 2
0	100	100	100	100	100	100	100	100	100	100	100	100
1	316	174	30	59	254.39	161	81	73.3	201	292	64.5	75.5
2	87	83	0.27	1.02	64.6	73.3	9	6.7	70	50	13.1	20.2
3	0.51	8.1	0.07	0.6	1.8	0.84	1.4	0.21	2.9	6.4	1	1

## Sheet: Figure S4
	Values corrpesond to mRNA levels of selected target genes, relative to wild type. Values are calculated by the delta-delta Ct method, based on mean values of three biological replicates.
	target mRNA/strain	DmstA 1	DmstA 2	DmstA 3	DmstA-sup 1	DmstA-sup 2	DmstA-sup 3	DycjW 1	DycjW 2	DycjW 3
	nrfA	0.2	0.63	0.65	1.91	2.6	2.67	4.9	4.4	6.3
	ydhU	0.29	0.47	0.27	1.33	1.43	1.23	2.3	2.6	2.1
	nirB	3.2	1.4	0.96	1.2	0.65	0.41	1.68	0.85	1.02
	hyaB	4.2	2.6	2.2	2.8	1.3	0.7	3.1	1.27	1.35
	narP	1.27	1.01	0.69	1.73	1.34	0.82	2.35	1.29	1.1

## Sheet: Figure S7
	Values corrpesond to mRNA levels of selected target genes, relative to wild type. Values are calculated by the delta-delta Ct method, based on mean values of three biological replicates.
	target mRNA/strain	DmstA 1	DmstA 2	DmstA 3	DmstA-sup 1	DmstA-sup 2	DmstA-sup 3	DycjW 1	DycjW 2	DycjW 3
	pspA	0.87	1.59	2.1	0.34	0.52	1.05	0.82	1.57	1.8
	pspB	2.8	3.2	3.8	1.2	1.7	0.97	0.88	1.49	2.1
	pspC	4.1	1.2	1.9	0.68	1.38	1.44	0.94	1.6	1.02
